# Supplementary material for: Possible Molecular Mechanisms Underlying the Decrease in the Antibacterial Activity of Protamine-like Proteins after Exposure of Mytilus galloprovincialis to Chromium and Mercury
Source: Int J Mol Sci. 2023 May 26;24(11):9345. doi: 10.3390/ijms24119345 (PMC10253609; doi:10.3390/ijms24119345)
Supplement: Supplementary file 1 [file ijms-24-09345-s001.zip]

Archive with 1 entries (1 files):
- ijms-2398628-supplementary.pdf
